# Supplementary material for: Comparison of two targeted ultra-deep sequencing technologies for analysis of plasma circulating tumour DNA in endocrine-therapy-resistant breast cancer patients
Source: Breast Cancer Res Treat. 2021 Jun 7;188(2):465–76. doi: 10.1007/s10549-021-06220-9 (PMC8260509; doi:10.1007/s10549-021-06220-9)
Supplement: Supplementary file 2 — Supplementary file2 (XLSX 53 kb) [file 10549_2021_6220_MOESM2_ESM.xlsx]

## Sheet: Supl.Table 1
InvCoreV1.4.hg38_hotspot_info
Chromosome	Start_hg38	Stop_hg38	Gene	Ens.Gene	Ens.Trancript	COSMIC.protein.change
chr14	104780191	104780244	AKT1	ENSG00000142208	ENST00000554581	p.E17K
chr2	29209782	29209840	ALK	ENSG00000171094	ENST00000389048	p.G1269A
chr2	29213954	29214041	ALK
chr2	29220816	29220843	ALK
chr7	140781582	140781626	BRAF	ENSG00000157764	ENST00000288602	p.G469A,p.G469V,p.G466V
chr7	140753319	140753383	BRAF	ENSG00000157764	ENST00000288602	p.V600E,p.L597V,p.D594G
chr11	69641380	69641467	CCND1
chr9	21968196	21968297	CDKN2A
chr9	21971094	21971209	CDKN2A	ENSG00000147889	ENST00000498124	p.R58*,p.R80*,p.H83Y,p.E69*,p.D84V,p.D84N,p.D84Y,p.M53I,p.M52R
chr9	21971007	21971110	CDKN2A	ENSG00000147889	ENST00000498124	p.D108Y,p.W110*,p.P114L,p.D84V,p.D84N,p.W110*,p.D84Y,p.D108N,p.H98P,p.D108G,p.G111G,p.A118P,p.P114T,p.L94P,p.D92D
chr9	21970900	21971008	CDKN2A	ENSG00000147889	ENST00000498124	p.E119*,p.E120*,p.E120K,p.A118P
chr9	21974755	21974846	CDKN2A	ENSG00000147889	ENST00000498124	p.S12*,p.A20E
chr9	21974675	21974742	CDKN2A
chr3	41224646	41224683	CTNNB1
chr3	41224585	41224644	CTNNB1	ENSG00000168036	ENST00000349496	p.S37F,p.S37C
chr7	55174767	55174825	EGFR	ENSG00000146648	ENST00000275493	p.745-750:KELREX/X,p.746-751:ELREAX/X,p.747-753:LREATSX/X,p.747-750:LREX/X,p.746-752:ELREATX/X,p.747-752:LREATX/X,p.747-753:LREATSX/X,p.747-752:LREATX/X,p.747-751:LREAX/X,p.746-751:ELREAX/X,p.746-752:ELREATX/A,p.747-750:LREX/X,p.746-751:ELREAX/X,p.752-760:SPKANKEIX/X,p.746-752:ELREATX/X,p.L747S,p.746-753:ELREATSX/A,p.746-750:ELREX/E,p.745-750:KELREX/X,p.746-752:ELREATX/X,p.747-751:LREAX/X,p.751-7…
chr7	55181370	55181470	EGFR	ENSG00000146648	ENST00000275493	p.T790M,p.Q787Q
chr7	55191737	55191833	EGFR	ENSG00000146648	ENST00000275493	p.L858R,p.L861Q,p.L833V,p.H835L,p.P848L,p.L861R,p.V834L
chr7	55173916	55174013	EGFR	ENSG00000146648	ENST00000275493	p.E709K,p.E709A,p.E709G,p.709-710:EX/X
chr7	55174012	55174080	EGFR	ENSG00000146648	ENST00000275493	p.G719A,p.G719S,p.G719C,p.G719D
chr7	55154110	55154142	EGFR
chr7	55165326	55165389	EGFR
chr7	55174710	55174790	EGFR	ENSG00000146648	ENST00000275493	p.745-750:KELREX/X,p.746-751:ELREAX/X,p.747-753:LREATSX/X,p.747-750:LREX/X,p.746-752:ELREATX/X,p.747-752:LREATX/X,p.747-753:LREATSX/X,p.747-752:LREATX/X,p.747-751:LREAX/X,p.746-751:ELREAX/X,p.746-752:ELREATX/A,p.747-750:LREX/X,p.746-751:ELREAX/X,p.746-752:ELREATX/X,p.L747S,p.746-753:ELREATSX/A,p.746-750:ELREX/E,p.745-750:KELREX/X,p.746-752:ELREATX/X,p.747-751:LREAX/X,p.751-759:TSPKANKEX/X,p.751-7…
chr7	55181313	55181408	EGFR	ENSG00000146648	ENST00000275493	p.T790M,p.S768I,p.770-771:-/AWT,p.773:H/QTPT,p.769:V/VPAW,p.769-770:-/PAW,p.773:H/HT,p.Q787Q,p.770:D/EV,p.R776H,p.V774M,p.770:D/EAWT,p.773:H/HPT,p.769-770:-/V,p.774:V/ATL
chr7	55181224	55181316	EGFR	ENSG00000146648	ENST00000275493	p.S768I,p.769:V/VPAW
chr7	55191781	55191878	EGFR	ENSG00000146648	ENST00000275493	p.L858R,p.L861Q,p.P848L,p.L861R
chr17	39709740	39709773	ERBB2
chr17	39711945	39712011	ERBB2
chr17	39723372	39723416	ERBB2
chr17	39723960	39724030	ERBB2
chr17	39724722	39724784	ERBB2	ENSG00000141736	ENST00000269571	p.775-776:-/C
chr17	39725062	39725098	ERBB2
chr6	151944397	151944485	ESR1
chr6	152098780	152098859	ESR1
chr6	151944308	151944399	ESR1
chr6	152098737	152098778	ESR1
chr8	38415010	38415039	FGFR1
chr8	38429259	38429304	FGFR1
chr8	38442166	38442234	FGFR1
chr8	38466801	38466844	FGFR1
chr10	121487990	121488033	FGFR2	ENSG00000066468	ENST00000457416	p.K660N
chr10	121498472	121498534	FGFR2
chr10	121516744	121516816	FGFR2
chr10	121515219	121515284	FGFR2
chr10	121550197	121550243	FGFR2
chr10	121520117	121520186	FGFR2	ENSG00000066468	ENST00000457416	p.P253L,p.A266A
chr10	121577579	121577629	FGFR2
chr10	121596628	121596686	FGFR2
chr4	1804336	1804387	FGFR3
chr4	1806151	1806204	FGFR3
chr4	1801822	1801917	FGFR3	ENSG00000068078	ENST00000340107	p.S249C
chr3	138946309	138946373	FOXL2
chr10	8064078	8064139	GATA3
chr10	8069510	8069619	GATA3
chr10	8073925	8074030	GATA3
chr10	8073863	8073933	GATA3
chr10	8073789	8073871	GATA3
chr10	8069474	8069536	GATA3
chr19	3118920	3118975	GNA11
chr9	77794535	77794579	GNAQ
chr20	58909320	58909399	GNAS	ENSG00000087460	ENST00000371100	p.R844C
chr11	533858	533905	HRAS	ENSG00000174775	ENST00000451590	p.Q61L
chr11	534261	534300	HRAS	ENSG00000174775	ENST00000451590	p.G13R
chr2	208248375	208248417	IDH1
chr15	90088572	90088636	IDH2
chr15	90088687	90088738	IDH2
chr4	54725989	54726076	KIT
chr4	54727496	54727541	KIT
chr4	54727418	54727494	KIT
chr4	54733127	54733180	KIT
chr12	25227322	25227352	KRAS	ENSG00000133703	ENST00000256078	p.Q61H,p.Q61L,p.Q61H,p.Q61R,p.Q61K,p.Q61E
chr12	25245335	25245379	KRAS	ENSG00000133703	ENST00000256078	p.G12C,p.G12V,p.G12D,p.G12A,p.G12S,p.G13C,p.G13D,p.G12R,p.G13S
chrX	71119365	71119448	MED12
chr7	116771950	116772034	MET
chr7	116771867	116771962	MET	ENSG00000105976	ENST00000318493	p.T1010I
chr7	116771798	116771869	MET	ENSG00000105976	ENST00000318493	p.L982_D1028del47
chr7	116783335	116783384	MET
chr7	116706519	116706567	MET
chr7	116725341	116725378	MET
chr8	127736757	127736790	MYC
chr8	127738143	127738180	MYC
chr8	127738282	127738327	MYC
chr8	127738934	127738983	MYC
chr8	127740438	127740500	MYC
chr2	177234195	177234243	NFE2L2	ENSG00000116044	ENST00000397062	p.R34Q,p.D29H,p.R34P
chr2	177234113	177234203	NFE2L2
chr2	177234025	177234123	NFE2L2	ENSG00000116044	ENST00000397062	p.E79Q,p.E79K,p.E82Q
chr1	114713901	114713984	NRAS	ENSG00000213281	ENST00000369535	p.Q61L,p.Q61K,p.Q61R
chr1	114716119	114716165	NRAS
chr4	54274856	54274906	PDGFRA
chr4	54277956	54278030	PDGFRA
chr4	54285912	54285940	PDGFRA
chr3	179218284	179218331	PIK3CA	ENSG00000121879	ENST00000263967	p.E545K,p.E542K
chr3	179210203	179210242	PIK3CA
chr3	179234261	179234330	PIK3CA	ENSG00000121879	ENST00000263967	p.H1047R,p.H1047L,p.M1043I
chr3	179199064	179199140	PIK3CA
chr19	52212706	52212774	PPP2R1A
chr19	52213051	52213108	PPP2R1A
chr10	87864461	87864562	PTEN
chr10	87931072	87931167	PTEN
chr10	87933160	87933228	PTEN
chr10	87933069	87933165	PTEN
chr10	87933011	87933082	PTEN
chr10	87952141	87952244	PTEN
chr10	87952045	87952137	PTEN
chr10	87957962	87958019	PTEN
chr10	87957867	87957964	PTEN
chr10	87957817	87957869	PTEN
chr10	87960995	87961088	PTEN
chr10	87960931	87961001	PTEN
chr10	87965266	87965326	PTEN
chr10	87893988	87894068	PTEN
chr10	43114446	43114533	RET
chr10	43121955	43121988	RET
chr19	1207121	1207207	STK11
chr19	1207032	1207123	STK11	ENSG00000118046	ENST00000326873	p.55-56:LX
chr19	1206983	1207040	STK11	ENSG00000118046	ENST00000326873	p.Q37*
chr19	1206879	1206985	STK11
chr19	1218405	1218505	STK11
chr19	1219319	1219386	STK11
chr19	1220469	1220580	STK11	ENSG00000118046	ENST00000326873	p.D194Y
chr19	1220364	1220469	STK11	ENSG00000118046	ENST00000326873	p.Y156fs*87
chr19	1220656	1220740	STK11
chr19	1220596	1220658	STK11	ENSG00000118046	ENST00000326873	p.Q220*
chr19	1221292	1221378	STK11	ENSG00000118046	ENST00000326873	p.281:X
chr19	1221211	1221297	STK11
chr19	1221944	1222054	STK11
chr19	1223065	1223166	STK11	ENSG00000118046	ENST00000326873	p.F354L
chr19	1222967	1223067	STK11
chr19	1226622	1226695	STK11
chr19	1226519	1226624	STK11
chr19	1226450	1226521	STK11
chr17	7669606	7669692	TP53
chr17	7676377	7676425	TP53
chr17	7670686	7670731	TP53	ENSG00000141510	ENST00000269305	p.R337L,p.G334V,p.E336*
chr17	7670603	7670688	TP53	ENSG00000141510	ENST00000269305	p.E343*
chr17	7673584	7673674	TP53	ENSG00000141510	ENST00000269305	p.N310H
chr17	7673494	7673586	TP53	ENSG00000141510	ENST00000269305	p.Q331*,p.Q331H,p.Q317*,p.Q331H
chr17	7673783	7673838	TP53	ENSG00000141510	ENST00000269305	p.R273H,p.R273L,p.R273P,p.R273C,p.R267P,p.G262V,p.G266V,p.E271K,p.C277F,p.G266E,p.P278R,p.V272M,p.P278S,p.P278L,p.P278A,p.P278H,p.C275Y,p.C275F,p.R280G,p.G266*,p.F270I,p.R280*,p.R273S,p.E271*,p.R267L,p.G266R,p.V272E,p.V272L,p.A276D,p.F270V
chr17	7673692	7673790	TP53	ENSG00000141510	ENST00000269305	p.E298*,p.R282W,p.R283P,p.R280I,p.R306*,p.C277F,p.E294*,p.R282G,p.P278R,p.P278S,p.D281Y,p.E287*,p.P278L,p.E285V,p.E285K,p.E286K,p.R280K,p.P278A,p.K305*,p.P278H,p.R280T,p.R280G,p.R280*,p.E286*,p.R282P,p.T284P,p.D281V,p.E285*,p.D281N,p.R282Q,p.E286G,p.R282R
chr17	7674270	7674334	TP53	ENSG00000141510	ENST00000269305	p.229-230:*/X,p.I232F
chr17	7674164	7674272	TP53	ENSG00000141510	ENST00000269305	p.R248L,p.G245C,p.R248Q,p.G245V,p.R248W,p.R249S,p.C242F,p.G245S,p.R248P,p.Y234C,p.R249M,p.R249W,p.R249G,p.G244C,p.P250L,p.M237I,p.G245D,p.C238F,p.M237I,p.E258D,p.N247I,p.R249S,p.M246I,p.Y236C,p.M246V,p.C242W,p.D259Y,p.244-245:GX,p.C238Y,p.G244D,p.D259V,p.L252F,p.Y234S,p.M246L,p.I254F,p.Y236F,p.S241F,p.N239S,p.E258*,p.Y236*,p.C242S,p.I232F,p.I254S,p.R248G,p.N239D,p.I255F,p.Y234H,p.M237I
chr17	7674938	7675019	TP53	ENSG00000141510	ENST00000269305	p.R196*,p.Q192*,p.L194R,p.H193L,p.H193N,p.R196P,p.H193R,p.I195T,p.E198*,p.H193D,p.H193Y,p.I195S,p.190-191:PX,p.V197A,p.L194F,p.I195M,p.P190R,p.197-198:VX,p.?-187:-
chr17	7674855	7674941	TP53	ENSG00000141510	ENST00000269305	p.R213*,p.Y220C,p.H214R,p.Y205C,p.E204*,p.E224E,p.E224D,p.E198*,p.V216M,p.S215G,p.R213G,p.V216E,p.S215I,p.R209*,p.E224D,p.V197A,p.E221*,p.209:X/-,p.G199*,p.197-198:VX
chr17	7675185	7675267	TP53	ENSG00000141510	ENST00000269305	p.V143M,p.K132N,p.K132N,p.K132R,p.C135F,p.Q136*,p.C141W,p.C135W,p.K139*,p.134-135:FX/LX,p.C141*,p.L130F,p.K132E,p.S127C,p.C135Y,p.128-130:LPX/X
chr17	7675107	7675187	TP53	ENSG00000141510	ENST00000269305	p.R158L,p.V157F,p.Y163C,p.V143M,p.A159P,p.G154V,p.Q144*,p.T155P,p.A159V,p.S166*,p.R158H,p.R158G,p.Y163H,p.R158P,p.W146*,p.T155I,p.A159S,p.A159T,p.P151S,p.Q167*,p.R156P,p.K164E,p.P151R,p.H168L,p.K164*,p.Q144R,p.V143V,p.A161T,p.A161V,p.Y163D,p.Q144L,p.K164N,p.166-167:SX/S,p.Q144H,p.156-159:PSAX/X,p.153:X,p.153:P/LX,p.P152S
chr17	7675039	7675109	TP53	ENSG00000141510	ENST00000269305	p.C176F,p.R175H,p.C176Y,p.R175G,p.H179D,p.H179R,p.V173L,p.H179L,p.S183*,p.V172F,p.H179Q,p.H179Y,p.E171*,p.R175L,p.P177L,p.H168L,p.V172G,p.H179P,p.G187R,p.M169I,p.E180K
chr17	7676193	7676278	TP53
chr17	7676100	7676195	TP53	ENSG00000141510	ENST00000269305	p.E68*,p.R65*,p.E62*,p.A69A,p.P77L
chr17	7676058	7676121	TP53	ENSG00000141510	ENST00000269305	p.W91*,p.Q104*,p.Y103*,p.Q100*
chr17	7675973	7676060	TP53	ENSG00000141510	ENST00000269305	p.T125T,p.R110L,p.G105C,p.Q104*,p.T125P,p.L111Q,p.L111R,p.Y103*,p.K120T,p.F113C,p.L114*,p.G105D
chr17	7676519	7676604	TP53	ENSG00000141510	ENST00000269305	p.Q16L
chr21	43094638	43094701	U2AF1
chr21	43104331	43104395	U2AF1	ENSG00000160201	ENST00000291552	p.S34F
chrX	24179435	24179468	ZF

## Sheet: Supl.Table 2
InvCoreV1.5.hg38_hotspot_info
Chromosome	Start_hg38	Stop_hg38	Gene	Ens.Gene	Ens.Trancript	COSMIC.protein.change
chr14	104780191	104780244	AKT1	ENSG00000142208	ENST00000554581	p.E17K
chr2	29209782	29209840	ALK	ENSG00000171094	ENST00000389048	p.G1269A
chr2	29220800	29220843	ALK
chr2	29220713	29220798	ALK	ENSG00000171094	ENST00000389048	p.L1196M
chr2	29222367	29222464	ALK
chr7	140753320	140753354	BRAF	ENSG00000157764	ENST00000288602	p.V600E,p.L597V,p.D594G
chr7	140781582	140781626	BRAF	ENSG00000157764	ENST00000288602	p.G469A,p.G469V,p.G466V
chr11	69641380	69641467	CCND1
chr9	21968196	21968297	CDKN2A
chr9	21971094	21971209	CDKN2A	ENSG00000147889	ENST00000498124	p.R58*,p.R80*,p.H83Y,p.E69*,p.D84V,p.D84N,p.D84Y,p.M53I,p.M52R
chr9	21971007	21971110	CDKN2A	ENSG00000147889	ENST00000498124	p.D108Y,p.W110*,p.P114L,p.D84V,p.D84N,p.W110*,p.D84Y,p.D108N,p.H98P,p.D108G,p.G111G,p.A118P,p.P114T,p.L94P,p.D92D
chr9	21970900	21971008	CDKN2A	ENSG00000147889	ENST00000498124	p.E119*,p.E120*,p.E120K,p.A118P
chr9	21974755	21974846	CDKN2A	ENSG00000147889	ENST00000498124	p.S12*,p.A20E
chr9	21974675	21974742	CDKN2A
chr3	41224604	41224683	CTNNB1	ENSG00000168036	ENST00000349496	p.S37F,p.S37C
chr7	55174767	55174825	EGFR	ENSG00000146648	ENST00000275493	p.745-750:KELREX/X,p.746-751:ELREAX/X,p.747-753:LREATSX/X,p.747-750:LREX/X,p.746-752:ELREATX/X,p.747-752:LREATX/X,p.747-753:LREATSX/X,p.747-752:LREATX/X,p.747-751:LREAX/X,p.746-751:ELREAX/X,p.746-752:ELREATX/A,p.747-750:LREX/X,p.746-751:ELREAX/X,p.752-760:SPKANKEIX/X,p.746-752:ELREATX/X,p.L747S,p.746-753:ELREATSX/A,p.746-750:ELREX/E,p.745-750:KELREX/X,p.746-752:ELREATX/X,p.747-751:LREAX/X,p.751-7…
chr7	55181370	55181470	EGFR	ENSG00000146648	ENST00000275493	p.T790M,p.Q787Q
chr7	55191737	55191833	EGFR	ENSG00000146648	ENST00000275493	p.L858R,p.L861Q,p.L833V,p.H835L,p.P848L,p.L861R,p.V834L
chr7	55173916	55174013	EGFR	ENSG00000146648	ENST00000275493	p.E709K,p.E709A,p.E709G,p.709-710:EX/X
chr7	55174012	55174080	EGFR	ENSG00000146648	ENST00000275493	p.G719A,p.G719S,p.G719C,p.G719D
chr7	55154110	55154142	EGFR
chr7	55165326	55165389	EGFR
chr7	55174710	55174790	EGFR	ENSG00000146648	ENST00000275493	p.745-750:KELREX/X,p.746-751:ELREAX/X,p.747-753:LREATSX/X,p.747-750:LREX/X,p.746-752:ELREATX/X,p.747-752:LREATX/X,p.747-753:LREATSX/X,p.747-752:LREATX/X,p.747-751:LREAX/X,p.746-751:ELREAX/X,p.746-752:ELREATX/A,p.747-750:LREX/X,p.746-751:ELREAX/X,p.746-752:ELREATX/X,p.L747S,p.746-753:ELREATSX/A,p.746-750:ELREX/E,p.745-750:KELREX/X,p.746-752:ELREATX/X,p.747-751:LREAX/X,p.751-759:TSPKANKEX/X,p.751-7…
chr7	55181313	55181408	EGFR	ENSG00000146648	ENST00000275493	p.T790M,p.S768I,p.770-771:-/AWT,p.773:H/QTPT,p.769:V/VPAW,p.769-770:-/PAW,p.773:H/HT,p.Q787Q,p.770:D/EV,p.R776H,p.V774M,p.770:D/EAWT,p.773:H/HPT,p.769-770:-/V,p.774:V/ATL
chr7	55181224	55181316	EGFR	ENSG00000146648	ENST00000275493	p.S768I,p.769:V/VPAW
chr7	55191781	55191878	EGFR	ENSG00000146648	ENST00000275493	p.L858R,p.L861Q,p.P848L,p.L861R
chr17	39709740	39709773	ERBB2
chr17	39711945	39712011	ERBB2
chr17	39723372	39723416	ERBB2
chr17	39723960	39724030	ERBB2
chr17	39724722	39724784	ERBB2	ENSG00000141736	ENST00000269571	p.775-776:-/C
chr17	39725062	39725098	ERBB2
chr6	152098780	152098859	ESR1
chr6	151944308	151944399	ESR1
chr8	38415010	38415039	FGFR1
chr8	38429259	38429304	FGFR1
chr8	38442166	38442234	FGFR1
chr8	38466801	38466844	FGFR1
chr10	121487990	121488033	FGFR2	ENSG00000066468	ENST00000457416	p.K660N
chr10	121498472	121498534	FGFR2
chr10	121516744	121516816	FGFR2
chr10	121515219	121515284	FGFR2
chr10	121550197	121550243	FGFR2
chr10	121520117	121520186	FGFR2	ENSG00000066468	ENST00000457416	p.P253L,p.A266A
chr10	121577579	121577629	FGFR2
chr10	121596628	121596686	FGFR2
chr4	1804336	1804387	FGFR3
chr4	1806151	1806204	FGFR3
chr4	1801822	1801917	FGFR3	ENSG00000068078	ENST00000340107	p.S249C
chr10	8064078	8064139	GATA3
chr10	8069510	8069619	GATA3
chr10	8073925	8074030	GATA3
chr10	8073863	8073933	GATA3
chr10	8073789	8073871	GATA3
chr10	8069474	8069536	GATA3
chr19	3118920	3118975	GNA11
chr9	77794535	77794579	GNAQ
chr20	58909320	58909399	GNAS	ENSG00000087460	ENST00000371100	p.R844C
chr11	533858	533905	HRAS	ENSG00000174775	ENST00000451590	p.Q61L
chr11	534261	534300	HRAS	ENSG00000174775	ENST00000451590	p.G13R
chr2	208248375	208248417	IDH1
chr15	90088572	90088636	IDH2
chr15	90088687	90088738	IDH2
chr4	54725989	54726076	KIT
chr4	54727418	54727494	KIT
chr4	54733095	54733195	KIT
chr12	25227322	25227352	KRAS	ENSG00000133703	ENST00000256078	p.Q61H,p.Q61L,p.Q61H,p.Q61R,p.Q61K,p.Q61E
chr12	25245335	25245379	KRAS	ENSG00000133703	ENST00000256078	p.G12C,p.G12V,p.G12D,p.G12A,p.G12S,p.G13C,p.G13D,p.G12R,p.G13S
chr12	25225624	25225659	KRAS
chr15	66435056	66435132	MAP2K1	ENSG00000169032	ENST00000307102	p.K57N
chr15	66436798	66436846	MAP2K1
chr15	66481785	66481826	MAP2K1
chr7	116771950	116772034	MET
chr7	116771867	116771962	MET	ENSG00000105976	ENST00000318493	p.T1010I
chr7	116771798	116771869	MET	ENSG00000105976	ENST00000318493	p.L982_D1028del47
chr7	116783335	116783384	MET
chr7	116704035	116704094	MET
chr7	116742781	116742847	MET
chr7	116757509	116757534	MET
chr7	116795678	116795758	MET
chr8	127738143	127738180	MYC
chr8	127738282	127738327	MYC
chr8	127738934	127738983	MYC
chr8	127740438	127740500	MYC
chr8	127737868	127737911	MYC
chr2	177234195	177234243	NFE2L2	ENSG00000116044	ENST00000397062	p.R34Q,p.D29H,p.R34P
chr2	177234113	177234203	NFE2L2
chr2	177234025	177234123	NFE2L2	ENSG00000116044	ENST00000397062	p.E79Q,p.E79K,p.E82Q
chr1	114713901	114713984	NRAS	ENSG00000213281	ENST00000369535	p.Q61L,p.Q61K,p.Q61R
chr1	114716119	114716165	NRAS
chr1	156876548	156876632	NTRK1
chr1	156879300	156879340	NTRK1
chr15	87932978	87933072	NTRK3
chr4	54285861	54285940	PDGFRA
chr3	179218284	179218331	PIK3CA	ENSG00000121879	ENST00000263967	p.E545K,p.E542K
chr3	179234261	179234330	PIK3CA	ENSG00000121879	ENST00000263967	p.H1047R,p.H1047L,p.M1043I
chr3	179199064	179199140	PIK3CA
chr19	52212706	52212774	PPP2R1A
chr19	52213051	52213108	PPP2R1A
chr10	87864461	87864562	PTEN
chr10	87931072	87931167	PTEN
chr10	87933160	87933228	PTEN
chr10	87933069	87933165	PTEN
chr10	87933011	87933082	PTEN
chr10	87952141	87952244	PTEN
chr10	87952045	87952137	PTEN
chr10	87957962	87958019	PTEN
chr10	87957867	87957964	PTEN
chr10	87957817	87957869	PTEN
chr10	87960995	87961088	PTEN
chr10	87960931	87961001	PTEN
chr10	87965266	87965326	PTEN
chr10	87893988	87894068	PTEN
chr6	117317156	117317195	ROS1
chr6	117318205	117318268	ROS1
chr19	1207121	1207207	STK11
chr19	1207032	1207123	STK11	ENSG00000118046	ENST00000326873	p.55-56:LX
chr19	1206983	1207040	STK11	ENSG00000118046	ENST00000326873	p.Q37*
chr19	1206879	1206985	STK11
chr19	1218405	1218505	STK11
chr19	1219319	1219386	STK11
chr19	1220469	1220580	STK11	ENSG00000118046	ENST00000326873	p.D194Y
chr19	1220364	1220469	STK11	ENSG00000118046	ENST00000326873	p.Y156fs*87
chr19	1220656	1220740	STK11
chr19	1220596	1220658	STK11	ENSG00000118046	ENST00000326873	p.Q220*
chr19	1221292	1221378	STK11	ENSG00000118046	ENST00000326873	p.281:X
chr19	1221211	1221297	STK11
chr19	1221944	1222054	STK11
chr19	1223065	1223166	STK11	ENSG00000118046	ENST00000326873	p.F354L
chr19	1222967	1223067	STK11
chr19	1226622	1226695	STK11
chr19	1226519	1226624	STK11
chr17	7669606	7669692	TP53
chr17	7676377	7676425	TP53
chr17	7670686	7670731	TP53	ENSG00000141510	ENST00000269305	p.R337L,p.G334V,p.E336*
chr17	7670603	7670688	TP53	ENSG00000141510	ENST00000269305	p.E343*
chr17	7673584	7673674	TP53	ENSG00000141510	ENST00000269305	p.N310H
chr17	7673494	7673586	TP53	ENSG00000141510	ENST00000269305	p.Q331*,p.Q331H,p.Q317*,p.Q331H
chr17	7673783	7673838	TP53	ENSG00000141510	ENST00000269305	p.R273H,p.R273L,p.R273P,p.R273C,p.R267P,p.G262V,p.G266V,p.E271K,p.C277F,p.G266E,p.P278R,p.V272M,p.P278S,p.P278L,p.P278A,p.P278H,p.C275Y,p.C275F,p.R280G,p.G266*,p.F270I,p.R280*,p.R273S,p.E271*,p.R267L,p.G266R,p.V272E,p.V272L,p.A276D,p.F270V
chr17	7673692	7673790	TP53	ENSG00000141510	ENST00000269305	p.E298*,p.R282W,p.R283P,p.R280I,p.R306*,p.C277F,p.E294*,p.R282G,p.P278R,p.P278S,p.D281Y,p.E287*,p.P278L,p.E285V,p.E285K,p.E286K,p.R280K,p.P278A,p.K305*,p.P278H,p.R280T,p.R280G,p.R280*,p.E286*,p.R282P,p.T284P,p.D281V,p.E285*,p.D281N,p.R282Q,p.E286G,p.R282R
chr17	7674270	7674334	TP53	ENSG00000141510	ENST00000269305	p.229-230:*/X,p.I232F
chr17	7674164	7674272	TP53	ENSG00000141510	ENST00000269305	p.R248L,p.G245C,p.R248Q,p.G245V,p.R248W,p.R249S,p.C242F,p.G245S,p.R248P,p.Y234C,p.R249M,p.R249W,p.R249G,p.G244C,p.P250L,p.M237I,p.G245D,p.C238F,p.M237I,p.E258D,p.N247I,p.R249S,p.M246I,p.Y236C,p.M246V,p.C242W,p.D259Y,p.244-245:GX,p.C238Y,p.G244D,p.D259V,p.L252F,p.Y234S,p.M246L,p.I254F,p.Y236F,p.S241F,p.N239S,p.E258*,p.Y236*,p.C242S,p.I232F,p.I254S,p.R248G,p.N239D,p.I255F,p.Y234H,p.M237I
chr17	7674938	7675019	TP53	ENSG00000141510	ENST00000269305	p.R196*,p.Q192*,p.L194R,p.H193L,p.H193N,p.R196P,p.H193R,p.I195T,p.E198*,p.H193D,p.H193Y,p.I195S,p.190-191:PX,p.V197A,p.L194F,p.I195M,p.P190R,p.197-198:VX,p.?-187:-
chr17	7674855	7674941	TP53	ENSG00000141510	ENST00000269305	p.R213*,p.Y220C,p.H214R,p.Y205C,p.E204*,p.E224E,p.E224D,p.E198*,p.V216M,p.S215G,p.R213G,p.V216E,p.S215I,p.R209*,p.E224D,p.V197A,p.E221*,p.209:X/-,p.G199*,p.197-198:VX
chr17	7675185	7675267	TP53	ENSG00000141510	ENST00000269305	p.V143M,p.K132N,p.K132N,p.K132R,p.C135F,p.Q136*,p.C141W,p.C135W,p.K139*,p.134-135:FX/LX,p.C141*,p.L130F,p.K132E,p.S127C,p.C135Y,p.128-130:LPX/X
chr17	7675107	7675187	TP53	ENSG00000141510	ENST00000269305	p.R158L,p.V157F,p.Y163C,p.V143M,p.A159P,p.G154V,p.Q144*,p.T155P,p.A159V,p.S166*,p.R158H,p.R158G,p.Y163H,p.R158P,p.W146*,p.T155I,p.A159S,p.A159T,p.P151S,p.Q167*,p.R156P,p.K164E,p.P151R,p.H168L,p.K164*,p.Q144R,p.V143V,p.A161T,p.A161V,p.Y163D,p.Q144L,p.K164N,p.166-167:SX/S,p.Q144H,p.156-159:PSAX/X,p.153:X,p.153:P/LX,p.P152S
chr17	7675039	7675109	TP53	ENSG00000141510	ENST00000269305	p.C176F,p.R175H,p.C176Y,p.R175G,p.H179D,p.H179R,p.V173L,p.H179L,p.S183*,p.V172F,p.H179Q,p.H179Y,p.E171*,p.R175L,p.P177L,p.H168L,p.V172G,p.H179P,p.G187R,p.M169I,p.E180K
chr17	7676193	7676278	TP53
chr17	7676100	7676195	TP53	ENSG00000141510	ENST00000269305	p.E68*,p.R65*,p.E62*,p.A69A,p.P77L
chr17	7676058	7676121	TP53	ENSG00000141510	ENST00000269305	p.W91*,p.Q104*,p.Y103*,p.Q100*
chr17	7675973	7676060	TP53	ENSG00000141510	ENST00000269305	p.T125T,p.R110L,p.G105C,p.Q104*,p.T125P,p.L111Q,p.L111R,p.Y103*,p.K120T,p.F113C,p.L114*,p.G105D
chr17	7676519	7676604	TP53	ENSG00000141510	ENST00000269305	p.Q16L
chr21	43094638	43094701	U2AF1
chr21	43104331	43104395	U2AF1	ENSG00000160201	ENST00000291552	p.S34F
chrX	24179435	24179468	ZF

## Sheet: Supl.Table 3
Oncomine Breast cfDNA HotSpots" description="Oncomine Breast cfDNA Hotspots" db=hg19 fileVersion=20161024 reference=hg19
chr2	198266833	198266834	p.K700E	REF=T;OBS=C	GENE_ID=SF3B1;COSMIC_ID=COSM84677
chr3	178921552	178921553	p.N345K	REF=T;OBS=A	GENE_ID=PIK3CA;COSMIC_ID=COSM754
chr3	178927979	178927980	p.C420R	REF=T;OBS=C	GENE_ID=PIK3CA;COSMIC_ID=COSM757
chr3	178928078	178928079	p.E453K	REF=G;OBS=A	GENE_ID=PIK3CA;COSMIC_ID=COSM12584
chr3	178936081	178936082	p.E542K	REF=G;OBS=A	GENE_ID=PIK3CA;COSMIC_ID=COSM760
chr3	178936090	178936091	p.E545Q	REF=G;OBS=C	GENE_ID=PIK3CA;COSMIC_ID=COSM27133
chr3	178936090	178936091	p.E545K	REF=G;OBS=A	GENE_ID=PIK3CA;COSMIC_ID=COSM763
chr3	178936091	178936092	p.E545A	REF=A;OBS=C;ANCHOR=G;BSTRAND=B	GENE_ID=PIK3CA;COSMIC_ID=COSM12458
chr3	178936091	178936092	p.E545G	REF=A;OBS=G	GENE_ID=PIK3CA;COSMIC_ID=COSM764
chr3	178936093	178936094	p.Q546K	REF=C;OBS=A	GENE_ID=PIK3CA;COSMIC_ID=COSM766
chr3	178936094	178936095	p.Q546R	REF=A;OBS=G	GENE_ID=PIK3CA;COSMIC_ID=COSM12459
chr3	178936094	178936095	p.Q546P	REF=A;OBS=C	GENE_ID=PIK3CA;COSMIC_ID=COSM767
chr3	178938933	178938934	p.E726K	REF=G;OBS=A	GENE_ID=PIK3CA;COSMIC_ID=COSM87306
chr3	178952071	178952072	p.M1043V	REF=A;OBS=G	GENE_ID=PIK3CA;COSMIC_ID=COSM12591
chr3	178952073	178952074	p.M1043I	REF=G;OBS=T	GENE_ID=PIK3CA;COSMIC_ID=COSM773
chr3	178952083	178952084	p.H1047Y	REF=C;OBS=T	GENE_ID=PIK3CA;COSMIC_ID=COSM774
chr3	178952084	178952085	p.H1047R	REF=A;OBS=G	GENE_ID=PIK3CA;COSMIC_ID=COSM775
chr3	178952084	178952085	p.H1047L	REF=A;OBS=T	GENE_ID=PIK3CA;COSMIC_ID=COSM776
chr3	178952089	178952090	p.G1049R	REF=G;OBS=C	GENE_ID=PIK3CA;COSMIC_ID=COSM12597
chr4	153245392	153245393	p.D600Y	REF=C;OBS=A	GENE_ID=FBXW7;COSMIC_ID=COSM167304
chr4	153245445	153245446	p.S582L	REF=G;OBS=A	GENE_ID=FBXW7;COSMIC_ID=COSM22979
chr6	152332831	152332832	p.E380Q	REF=G;OBS=C	GENE_ID=ESR1;COSMIC_ID=COSM3829320
chr6	152332867	152332868	p.V392I	REF=G;OBS=A	GENE_ID=ESR1;COSMIC_ID=COSM1545070
chr6	152415536	152415537	p.S463P	REF=T;OBS=C	GENE_ID=ESR1;COSMIC_ID=COSM4771561
chr6	152419921	152419922	p.Y537N	REF=T;OBS=A	GENE_ID=ESR1;COSMIC_ID=COSM1074635
chr6	152419922	152419923	p.Y537C	REF=A;OBS=G	GENE_ID=ESR1;COSMIC_ID=COSM1074637
chr6	152419922	152419923	p.Y537S	REF=A;OBS=C	GENE_ID=ESR1;COSMIC_ID=COSM1074639
chr6	152419925	152419926	p.D538G	REF=A;OBS=G	GENE_ID=ESR1;COSMIC_ID=COSM94250
chr7	55259445	55259446	p.H835L	REF=A;OBS=T	GENE_ID=EGFR;COSMIC_ID=COSM6227
chr7	55259445	55259447	SYS_ERR	REF=AC;OBS=A;ANCHOR=;BSTRAND=B	GENE_ID=EGFR;COSMIC_ID=SYS_ERR
chr7	55259484	55259485	SYS_ERR	REF=C;OBS=A;ANCHOR=C;BSTRAND=B	GENE_ID=EGFR;COSMIC_ID=SYS_ERR
chr7	55259484	55259485	SYS_ERR	REF=C;OBS=G;ANCHOR=C;BSTRAND=B	GENE_ID=EGFR;COSMIC_ID=SYS_ERR
chr7	55259484	55259485	p.P848L	REF=C;OBS=T;ANCHOR=C;BSTRAND=B	GENE_ID=EGFR;COSM_ID=COSM22943
chr7	55259514	55259515	p.L858R	REF=T;OBS=G	GENE_ID=EGFR;COSMIC_ID=COSM6224
chr7	55259523	55259524	p.L861Q	REF=T;OBS=A	GENE_ID=EGFR;COSMIC_ID=COSM6213
chr12	25398280	25398281	p.G13D	REF=C;OBS=T	GENE_ID=KRAS;COSMIC_ID=COSM532
chr12	25398281	25398282	p.G13C	REF=C;OBS=A	GENE_ID=KRAS;COSMIC_ID=COSM527
chr12	25398283	25398284	p.G12A	REF=C;OBS=G	GENE_ID=KRAS;COSMIC_ID=COSM522
chr12	25398283	25398284	p.G12D	REF=C;OBS=T	GENE_ID=KRAS;COSMIC_ID=COSM521
chr12	25398283	25398285	p.G12F	REF=CC;OBS=AA	GENE_ID=KRAS;COSMIC_ID=COSM512
chr12	25398283	25398284	p.G12V	REF=C;OBS=A	GENE_ID=KRAS;COSMIC_ID=COSM520
chr12	25398284	25398285	p.G12R	REF=C;OBS=G	GENE_ID=KRAS;COSMIC_ID=COSM518
chr12	25398284	25398285	p.G12C	REF=C;OBS=A	GENE_ID=KRAS;COSMIC_ID=COSM516
chr12	25398284	25398285	p.G12S	REF=C;OBS=T	GENE_ID=KRAS;COSMIC_ID=COSM517
chr14	105246550	105246551	p.E17K	REF=C;OBS=T	GENE_ID=AKT1;COSMIC_ID=COSM33765
chr17	7577080	7577081	p.E286G	REF=T;OBS=C	GENE_ID=TP53;COSMIC_ID=COSM43565
chr17	7577081	7577082	p.E286K	REF=C;OBS=T	GENE_ID=TP53;COSMIC_ID=COSM10726
chr17	7577084	7577085	p.E285K	REF=C;OBS=T	GENE_ID=TP53;COSMIC_ID=COSM10722
chr17	7577089	7577090	p.R283P	REF=C;OBS=G	GENE_ID=TP53;COSMIC_ID=COSM10743
chr17	7577093	7577094	p.R282G	REF=G;OBS=C	GENE_ID=TP53;COSMIC_ID=COSM10992
chr17	7577093	7577094	p.R282W	REF=G;OBS=A	GENE_ID=TP53;COSMIC_ID=COSM10704
chr17	7577098	7577099	p.R280I	REF=C;OBS=A	GENE_ID=TP53;COSMIC_ID=COSM11287
chr17	7577098	7577099	p.R280K	REF=C;OBS=T	GENE_ID=TP53;COSMIC_ID=COSM10728
chr17	7577098	7577099	p.R280T	REF=C;OBS=G	GENE_ID=TP53;COSMIC_ID=COSM10724
chr17	7577101	7577102	p.G279E	REF=C;OBS=T	GENE_ID=TP53;COSMIC_ID=COSM43714
chr17	7577104	7577105	p.P278R	REF=G;OBS=C	GENE_ID=TP53;COSMIC_ID=COSM10887
chr17	7577104	7577105	p.P278L	REF=G;OBS=A	GENE_ID=TP53;COSMIC_ID=COSM10863
chr17	7577105	7577106	p.P278A	REF=G;OBS=C	GENE_ID=TP53;COSMIC_ID=COSM10814
chr17	7577105	7577106	p.P278S	REF=G;OBS=A	GENE_ID=TP53;COSMIC_ID=COSM10939
chr17	7577105	7577106	p.P278T	REF=G;OBS=T	GENE_ID=TP53;COSMIC_ID=COSM43697
chr17	7577107	7577108	p.C277F	REF=C;OBS=A	GENE_ID=TP53;COSMIC_ID=COSM10749
chr17	7577113	7577114	p.C275Y	REF=C;OBS=T	GENE_ID=TP53;COSMIC_ID=COSM10893
chr17	7577117	7577118	p.V274L	REF=C;OBS=G	GENE_ID=TP53;COSMIC_ID=COSM44443
chr17	7577117	7577118	p.V274F	REF=C;OBS=A	GENE_ID=TP53;COSMIC_ID=COSM10769
chr17	7577119	7577120	p.R273H	REF=C;OBS=T	GENE_ID=TP53;COSMIC_ID=COSM10660
chr17	7577119	7577120	p.R273L	REF=C;OBS=A	GENE_ID=TP53;COSMIC_ID=COSM10779
chr17	7577119	7577120	p.R273P	REF=C;OBS=G	GENE_ID=TP53;COSMIC_ID=COSM43896
chr17	7577120	7577121	p.R273C	REF=G;OBS=A	GENE_ID=TP53;COSMIC_ID=COSM10659
chr17	7577123	7577124	p.V272L	REF=C;OBS=A	GENE_ID=TP53;COSMIC_ID=COSM10859
chr17	7577123	7577124	p.V272M	REF=C;OBS=T	GENE_ID=TP53;COSMIC_ID=COSM10891
chr17	7577140	7577141	p.G266E	REF=C;OBS=T	GENE_ID=TP53;COSMIC_ID=COSM10867
chr17	7577140	7577141	p.G266V	REF=C;OBS=A	GENE_ID=TP53;COSMIC_ID=COSM10958
chr17	7577141	7577142	p.G266R	REF=C;OBS=T	GENE_ID=TP53;COSMIC_ID=COSM10794
chr17	7577152	7577153	p.G262V	REF=C;OBS=A	GENE_ID=TP53;COSMIC_ID=COSM11198
chr17	7577508	7577509	p.E258K	REF=C;OBS=T	GENE_ID=TP53;COSMIC_ID=COSM10988
chr17	7577531	7577532	p.P250L	REF=G;OBS=A	GENE_ID=TP53;COSMIC_ID=COSM10771
chr17	7577533	7577534	p.R249S	REF=C;OBS=A	GENE_ID=TP53;COSMIC_ID=COSM10817
chr17	7577534	7577535	p.R249K	REF=C;OBS=T	GENE_ID=TP53;COSMIC_ID=COSM44091
chr17	7577534	7577535	p.R249M	REF=C;OBS=A	GENE_ID=TP53;COSMIC_ID=COSM43871
chr17	7577537	7577538	p.R248Q	REF=C;OBS=T	GENE_ID=TP53;COSMIC_ID=COSM10662
chr17	7577537	7577538	p.R248L	REF=C;OBS=A	GENE_ID=TP53;COSMIC_ID=COSM6549
chr17	7577538	7577539	p.R248W	REF=G;OBS=A	GENE_ID=TP53;COSMIC_ID=COSM10656
chr17	7577544	7577545	p.M246V	REF=T;OBS=C	GENE_ID=TP53;COSMIC_ID=COSM43555
chr17	7577546	7577547	p.G245D	REF=C;OBS=T	GENE_ID=TP53;COSMIC_ID=COSM43606
chr17	7577546	7577547	p.G245V	REF=C;OBS=A	GENE_ID=TP53;COSMIC_ID=COSM11196
chr17	7577547	7577548	p.G245C	REF=C;OBS=A	GENE_ID=TP53;COSMIC_ID=COSM11081
chr17	7577547	7577548	p.G245S	REF=C;OBS=T	GENE_ID=TP53;COSMIC_ID=COSM6932
chr17	7577549	7577550	p.G244D	REF=C;OBS=T	GENE_ID=TP53;COSMIC_ID=COSM10883
chr17	7577549	7577550	p.G244V	REF=C;OBS=A	GENE_ID=TP53;COSMIC_ID=COSM43652
chr17	7577550	7577551	p.G244C	REF=C;OBS=A	GENE_ID=TP53;COSMIC_ID=COSM11524
chr17	7577550	7577551	p.G244S	REF=C;OBS=T	GENE_ID=TP53;COSMIC_ID=COSM10941
chr17	7577555	7577556	p.C242F	REF=C;OBS=A	GENE_ID=TP53;COSMIC_ID=COSM10810
chr17	7577555	7577556	p.C242Y	REF=C;OBS=T	GENE_ID=TP53;COSMIC_ID=COSM10646
chr17	7577558	7577559	p.S241F	REF=G;OBS=A	GENE_ID=TP53;COSMIC_ID=COSM10812
chr17	7577562	7577563	p.S240G	REF=T;OBS=C	GENE_ID=TP53;COSMIC_ID=COSM43973
chr17	7577567	7577568	p.C238F	REF=C;OBS=A	GENE_ID=TP53;COSMIC_ID=COSM43778
chr17	7577567	7577568	p.C238Y	REF=C;OBS=T	GENE_ID=TP53;COSMIC_ID=COSM11059
chr17	7577569	7577570	p.M237I	REF=C;OBS=T	GENE_ID=TP53;COSMIC_ID=COSM10834
chr17	7577579	7577580	p.Y234C	REF=T;OBS=C	GENE_ID=TP53;COSMIC_ID=COSM10725
chr17	7578189	7578190	p.Y220C	REF=T;OBS=C	GENE_ID=TP53;COSMIC_ID=COSM10758
chr17	7578190	7578191	p.Y220H	REF=A;OBS=G	GENE_ID=TP53;COSMIC_ID=COSM44637
chr17	7578202	7578203	p.V216M	REF=C;OBS=T	GENE_ID=TP53;COSMIC_ID=COSM10667
chr17	7578207	7578208	p.H214R	REF=T;OBS=C	GENE_ID=TP53;COSMIC_ID=COSM43687
chr17	7578210	7578211	p.R213Q	REF=C;OBS=T	GENE_ID=TP53;COSMIC_ID=COSM10735
chr17	7578210	7578211	p.R213L	REF=C;OBS=A	GENE_ID=TP53;COSMIC_ID=COSM43650
chr17	7578259	7578260	p.V197M	REF=C;OBS=T	GENE_ID=TP53;COSMIC_ID=COSM43779
chr17	7578264	7578265	p.I195T	REF=A;OBS=G	GENE_ID=TP53;COSMIC_ID=COSM11089
chr17	7578267	7578268	p.L194R	REF=A;OBS=C	GENE_ID=TP53;COSMIC_ID=COSM44571
chr17	7578270	7578271	p.H193R	REF=T;OBS=C	GENE_ID=TP53;COSMIC_ID=COSM10742
chr17	7578271	7578272	p.H193Y	REF=G;OBS=A	GENE_ID=TP53;COSMIC_ID=COSM10672
chr17	7578275	7578278	p.P191del	REF=AGG;OBS=	GENE_ID=TP53;COSMIC_ID=COSM44234
chr17	7578279	7578280	p.P190L	REF=G;OBS=A	GENE_ID=TP53;COSMIC_ID=COSM43657
chr17	7578383	7578401	p.P177_C182del	REF=GCAGCGCTCATGGTGGGG;OBS=	GENE_ID=TP53;COSMIC_ID=COSM43570
chr17	7578393	7578394	p.H179R	REF=T;OBS=C	GENE_ID=TP53;COSMIC_ID=COSM10889
chr17	7578393	7578394	p.H179L	REF=T;OBS=A	GENE_ID=TP53;COSMIC_ID=COSM43635
chr17	7578394	7578395	p.H179Y	REF=G;OBS=A	GENE_ID=TP53;COSMIC_ID=COSM10768
chr17	7578402	7578403	p.C176F	REF=C;OBS=A	GENE_ID=TP53;COSMIC_ID=COSM10645
chr17	7578402	7578403	p.C176Y	REF=C;OBS=T	GENE_ID=TP53;COSMIC_ID=COSM10687
chr17	7578405	7578406	p.R175H	REF=C;OBS=T	GENE_ID=TP53;COSMIC_ID=COSM10648
chr17	7578405	7578406	p.R175L	REF=C;OBS=A	GENE_ID=TP53;COSMIC_ID=COSM10718
chr17	7578406	7578407	p.R175C	REF=G;OBS=A	GENE_ID=TP53;COSMIC_ID=COSM43680
chr17	7578412	7578413	p.V173L	REF=C;OBS=A	GENE_ID=TP53;COSMIC_ID=COSM43559
chr17	7578412	7578413	p.V173M	REF=C;OBS=T	GENE_ID=TP53;COSMIC_ID=COSM11084
chr17	7578415	7578416	p.V172F	REF=C;OBS=A	GENE_ID=TP53;COSMIC_ID=COSM44240
chr17	7578456	7578457	p.R158H	REF=C;OBS=T	GENE_ID=TP53;COSMIC_ID=COSM10690
chr17	7578456	7578457	p.R158L	REF=C;OBS=A	GENE_ID=TP53;COSMIC_ID=COSM10714
chr17	7578460	7578461	p.V157F	REF=C;OBS=A	GENE_ID=TP53;COSMIC_ID=COSM10670
chr17	7578462	7578463	p.R156P	REF=C;OBS=G	GENE_ID=TP53;COSMIC_ID=COSM10760
chr17	7578468	7578469	p.G154V	REF=C;OBS=A	GENE_ID=TP53;COSMIC_ID=COSM6815
chr17	7578474	7578475	p.P152L	REF=G;OBS=A	GENE_ID=TP53;COSMIC_ID=COSM10790
chr17	7578477	7578478	p.P151H	REF=G;OBS=T	GENE_ID=TP53;COSMIC_ID=COSM11476
chr17	7578478	7578479	p.P151S	REF=G;OBS=A	GENE_ID=TP53;COSMIC_ID=COSM10905
chr17	7578478	7578479	p.P151T	REF=G;OBS=T	GENE_ID=TP53;COSMIC_ID=COSM43911
chr17	7578495	7578496	p.L145P	REF=A;OBS=G	GENE_ID=TP53;COSMIC_ID=COSM43899
chr17	7578507	7578508	p.C141Y	REF=C;OBS=T	GENE_ID=TP53;COSMIC_ID=COSM43708
chr17	7578508	7578509	p.C141R	REF=A;OBS=G	GENE_ID=TP53;COSMIC_ID=COSM43901
chr17	7578516	7578517	p.A138V	REF=G;OBS=A	GENE_ID=TP53;COSMIC_ID=COSM43818
chr17	7578524	7578525	p.C135W	REF=G;OBS=C	GENE_ID=TP53;COSMIC_ID=COSM44219
chr17	7578525	7578526	p.C135F	REF=C;OBS=A	GENE_ID=TP53;COSMIC_ID=COSM10647
chr17	7578525	7578526	p.C135Y	REF=C;OBS=T	GENE_ID=TP53;COSMIC_ID=COSM10801
chr17	7578534	7578535	p.K132R	REF=T;OBS=C	GENE_ID=TP53;COSMIC_ID=COSM11582
chr17	7578535	7578536	p.K132E	REF=T;OBS=C	GENE_ID=TP53;COSMIC_ID=COSM10813
chr17	37880218	37880219	p.L755M	REF=T;OBS=A	GENE_ID=ERBB2;COSMIC_ID=COSM1205571
chr17	37880219	37880220	p.L755S	REF=T;OBS=C	GENE_ID=ERBB2;COSMIC_ID=COSM14060
chr12	56478850	56478851	p.R103G	REF=C;OBS=G	GENE_ID=ERBB3;COSMIC_ID=NA
chr12	56478853	56478854	p.V104M	REF=G;OBS=A	GENE_ID=ERBB3;COSMIC_ID=COSM1152549
chr12	56478853	56478854	p.V104M	REF=G;OBS=A	GENE_ID=ERBB3;COSMIC_ID=COSM172423
chr12	56478853	56478854	p.V104M	REF=G;OBS=A	GENE_ID=ERBB3;COSMIC_ID=COSM20710
chr12	56478853	56478854	p.V104L	REF=G;OBS=T	GENE_ID=ERBB3;COSMIC_ID=COSM1299642
chr12	56478853	56478854	p.V104L	REF=G;OBS=T	GENE_ID=ERBB3;COSMIC_ID=COSM191840
chr12	56478853	56478854	p.V104L	REF=G;OBS=T	GENE_ID=ERBB3;COSMIC_ID=COSM1299641
chr12	56481921	56481922	p.G284R	REF=G;OBS=A	GENE_ID=ERBB3;COSMIC_ID=COSM941488
chr12	56481921	56481922	p.G284R	REF=G;OBS=A	GENE_ID=ERBB3;COSMIC_ID=COSM48360
chr12	56481921	56481922	p.G284R	REF=G;OBS=C	GENE_ID=ERBB3;COSMIC_ID=COSM5413554
chr12	56481921	56481922	p.G284R	REF=G;OBS=C	GENE_ID=ERBB3;COSMIC_ID=COSM5413555
chr12	56482340	56482341	p.D297Y	REF=G;OBS=T	GENE_ID=ERBB3;COSMIC_ID=COSM160822
chr12	56482340	56482341	p.D297Y	REF=G;OBS=T	GENE_ID=ERBB3;COSMIC_ID=COSM1299647
chr12	56482606	56482607	p.T355I	REF=C;OBS=T	GENE_ID=ERBB3;COSMIC_ID=COSM1476732
chr12	56482606	56482607	p.T355I	REF=C;OBS=T	GENE_ID=ERBB3;COSMIC_ID=COSM431477
chr12	56492632	56492633	p.E928G	REF=A;OBS=G	GENE_ID=ERBB3;COSMIC_ID=COSM1363010

## Sheet: Supl.Table 5
Variants called by InVision First
Patient Number	external patientID	Extracted DNA ID	Collection Date	Input copies	QC flag	Depth flag	Code	Gene name	Protein change	Consequence	Probability of being inherited	Inivata AF%
5	1281	10029406	2014-07-14	16000	PASS	QS1	mis_chr17_7676273_C_A	TP53	NA	splice_acceptor_variant	Somatic	3.1625
5	1281	10029406	2014-07-14		PASS	QS1	mis_chr6_152098809_T_C	ESR1	p.L544P	missense_variant	Somatic	0.34375
8	1140	10029392	2013-03-13	9120	PASS	QS2	mis_chr17_39724747_G_T	ERBB2	p.V777L	missense_variant	Somatic	1.4364
8	1223	10029398	2014-01-22	16000	PASS	QS1	mis_chr17_39724747_G_T	ERBB2	p.V777L	missense_variant	Somatic	1.84375
8	1223	10029398	2014-01-22		PASS	QS1	mis_chr17_7675207_G_C	TP53	p.C135W	missense_variant	Somatic	0.3
8	1140	10029392	2013-03-13		PASS	QS2	mis_chr3_179234297_A_T	PIK3CA	p.H1047L	missense_variant	Somatic	2.00658
8	1223	10029398	2014-01-22		PASS	QS1	mis_chr3_179234297_A_T	PIK3CA	p.H1047L	missense_variant	Somatic	2.325
12	1368	10005830	2015-03-04	1692	INDETERMINATE	QS2	mis_chr17_7676121_G_A	TP53	p.A83V	missense_variant	Potentially inherited	52.7187
12	1164	10029393	2013-06-12	6480	PASS	QS1	mis_chr17_7676121_G_A	TP53	p.A83V	missense_variant	Somatic	36.6975
12	1368	10005830	1066-01-01		INDETERMINATE	QS2	mis_chr19_1220486_C_A	STK11	p.S193Y	missense_variant	Somatic	0.82742
12	1164	10029393	2013-06-12		PASS	QS1	mis_chr19_1220486_C_A	STK11	p.S193Y	missense_variant	Somatic	32.963
23	1333	10005814	2014-12-12	16000	PASS	QS1	mis_chr3_179218303_G_A	PIK3CA	p.E545K	missense_variant	Somatic	17.2937
23	1395	10005837	2015-05-20	9488	PASS	QS2	mis_chr3_179218303_G_A	PIK3CA	p.E545K	missense_variant	Somatic	0.34781
23	1402	10005839	2015-06-10	9436	PASS	QS2	mis_chr3_179218303_G_A	PIK3CA	p.E545K	missense_variant	Somatic	0.30733
23	1333	10005814	1066-01-01		PASS	QS1	mis_chr6_152098788_A_C	ESR1	p.Y537S	missense_variant	Somatic	0.3125
23	1395	10005837	1066-01-01		PASS	QS2	mis_chr6_152098788_A_C	ESR1	p.Y537S	missense_variant	Somatic	0.29511
23	1402	10005839	1066-01-01		PASS	QS2	mis_chr6_152098788_A_C	ESR1	p.Y537S	missense_variant	Somatic	0.27554
23	1333	10005814	1066-01-01		PASS	QS1	mis_chr6_152098791_A_G	ESR1	p.D538G	missense_variant	Somatic	24.6875
23	1395	10005837	1066-01-01		PASS	QS2	mis_chr6_152098791_A_G	ESR1	p.D538G	missense_variant	Somatic	0.48482
28	1385	10005833	1066-01-01		PASS	QS1	mis_chr1_114713908_T_C	NRAS	p.Q61R	missense_variant	Somatic	0.41799
28	1385	10005833	1066-01-01		PASS	QS1	mis_chr1_114716124_C_G	NRAS	p.G13R	missense_variant	Somatic	3.46338
28	1385	10005833	2015-04-27	5024	PASS	QS1	mis_chr12_25245350_C_T	KRAS	p.G12D	missense_variant	Somatic	4.39889
28	1385	10005833	1066-01-01		PASS	QS1	mis_chr12_25245351_C_A	KRAS	p.G12C	missense_variant	Somatic	1.05494
28	1385	10005833	1066-01-01		PASS	QS1	mis_chr17_7673787_G_C	TP53	p.P278R	missense_variant	Somatic	3.40366
28	1385	10005833	1066-01-01		PASS	QS1	mis_chr3_179234297_A_G	PIK3CA	p.H1047R	missense_variant	Somatic	0.63694
40	1290	10005800	2014-07-28	15232	PASS	QS1	mis_chr17_7674948_T_A	TP53	p.I195F	missense_variant	Somatic	0.32826
40	1290	10005800	1066-01-01		PASS	QS1	mis_chr17_7675088_C_T	TP53	p.R175H	missense_variant	Somatic	0.39391
40	1290	10005800	1066-01-01		PASS	QS1	mis_chr3_179234297_A_G	PIK3CA	p.H1047R	missense_variant	Somatic	31.6636
40	1290	10005800	1066-01-01		PASS	QS1	mis_chr6_152098788_A_G	ESR1	p.Y537C	missense_variant	Somatic	0.39391
42	1340	10029413	2015-01-19	11320	PASS	QS1	ins_chr10_8069543_-_A	GATA3	p.332:N/KX	frameshift_variant	Somatic	0.35336
42	1340	10029413	2015-01-19		PASS	QS1	mis_chr6_152098787_T_A	ESR1	p.Y537N	missense_variant	Somatic	0.94523
42	1340	10029413	2015-01-19		PASS	QS1	mis_chr6_152098788_A_C	ESR1	p.Y537S	missense_variant	Somatic	0.11484
43	1285	10029407	2014-07-21	5960	PASS	QS1	del_chr6_152098808_CTG_-	ESR1	p.544:L/-	inframe_deletion	Somatic	0.16779
43	1517	10029431	2016-05-31	16000	PASS	QS1	del_chr6_152098808_CTG_-	ESR1	p.544:L/-	inframe_deletion	Somatic	1.5375
43	1285	10029407	2014-07-21		PASS	QS1	ins_chr10_8069497_-_T	GATA3	p.317:S/FX	frameshift_variant	Somatic	0.7047
43	1418	10029895	2015-09-07	2800	PASS	QS1	ins_chr10_8069497_-_T	GATA3	p.317:S/FX	frameshift_variant	Somatic	1.14286
43	1517	10029431	2016-05-31		PASS	QS1	ins_chr10_8069497_-_T	GATA3	p.317:S/FX	frameshift_variant	Somatic	1.5375
43	1285	10029407	2014-07-21		PASS	QS1	mis_chr3_179234297_A_G	PIK3CA	p.H1047R	missense_variant	Somatic	0.40268
43	1418	10029895	2015-09-07		PASS	QS1	mis_chr3_179234297_A_G	PIK3CA	p.H1047R	missense_variant	Somatic	0.85714
43	1517	10029431	2016-05-31		PASS	QS1	mis_chr3_179234297_A_G	PIK3CA	p.H1047R	missense_variant	Somatic	2.675
48	1398	10005838	2015-05-27	9488	PASS	QS2	amplification_FGFR1	amplification_FGFR1	NA	NA	Somatic	NA
48	1398	10005838	1066-01-01		PASS	QS2	mis_chr17_39724769_G_A	ERBB2	p.R784H	missense_variant	Potentially inherited	50.0632
48	1398	10005838	1066-01-01		PASS	QS2	mis_chr6_152098787_T_A	ESR1	p.Y537N	missense_variant	Somatic	31.7664
56	1280	10029405	2014-07-14	16000	INDETERMINATE	QS3	amplification_FGFR1	amplification_FGFR1	NA	NA	Somatic	NA
56	1280	10029405	2014-07-14		INDETERMINATE	QS3	ins_chr10_8073911_-_C	GATA3	p.408:S/SX	frameshift_variant	Somatic	2.0625
56	1280	10029405	2014-07-14		INDETERMINATE	QS3	mis_chr17_39711955_C_A	ERBB2	p.S310Y	missense_variant	Somatic	0.15
56	1280	10029405	2014-07-14		INDETERMINATE	QS3	mis_chr17_39711955_C_T	ERBB2	p.S310F	missense_variant	Somatic	0.33125
56	1280	10029405	2014-07-14		INDETERMINATE	QS3	mis_chr17_39724004_C_G	ERBB2	p.I767M	missense_variant	Somatic	0.125
56	1075	10029391	2012-08-29	12760	PASS	QS1	No call for this sample	NA	NA	NA	NA	NA
56	1232	10029399	2014-02-10	16000	PASS	QS1	No call for this sample	NA	NA	NA	NA	NA
59	1323	10005810	2014-11-18	12308	PASS	QS1	amplification_FGFR1	amplification_FGFR1	NA	NA	Somatic	NA
59	1323	10005810	1066-01-01		PASS	QS1	ins_chr10_8073912_-_G	GATA3	p.408-409:-/X	frameshift_variant	Somatic	9.65226
59	1323	10005810	1066-01-01		PASS	QS1	mis_chr6_152098791_A_G	ESR1	p.D538G	missense_variant	Somatic	16.8508
69	1531	10029432	2016-06-21	7600	PASS	QS1	mis_chr10_8073945_G_A	GATA3	p.T419T	synonymous_variant	Potentially inherited	29.2895
69	1531	10029432	2016-06-21		PASS	QS1	mis_chr6_151944345_G_A	ESR1	p.T311T	synonymous_variant	Somatic	30.6974
73	1487	10029424	2016-03-09	5440	PASS	QS1	mis_chr17_7674226_A_C	TP53	p.M246R	missense_variant	Somatic	0.18382
73	1514	10029430	2016-05-17	6560	PASS	QS1	mis_chr6_152098785_T_A	ESR1	p.L536H	missense_variant	Somatic	0.45732
73	1487	10029424	2016-03-09		PASS	QS1	mis_chr6_152098788_A_C	ESR1	p.Y537S	missense_variant	Somatic	0.86397
73	1501	10029425	2016-04-19	9320	PASS	QS1	mis_chr6_152098788_A_C	ESR1	p.Y537S	missense_variant	Somatic	1.53433
73	1514	10029430	2016-05-17		PASS	QS1	mis_chr6_152098788_A_C	ESR1	p.Y537S	missense_variant	Somatic	1.23476
73	1430	10029418	2015-10-14	10880	PASS	QS1	mis_chr6_152098788_A_G	ESR1	p.Y537C	missense_variant	Somatic	0.15625
73	1487	10029424	2016-03-09		PASS	QS1	mis_chr6_152098788_A_G	ESR1	p.Y537C	missense_variant	Somatic	0.23897
73	1430	10029418	2015-10-14		PASS	QS1	mis_chr6_152098791_A_G	ESR1	p.D538G	missense_variant	Somatic	1.67279
73	1487	10029424	2016-03-09		PASS	QS1	mis_chr6_152098791_A_G	ESR1	p.D538G	missense_variant	Somatic	1.04779
73	1501	10029425	2016-04-19		PASS	QS1	mis_chr6_152098791_A_G	ESR1	p.D538G	missense_variant	Somatic	9.33476
73	1514	10029430	2016-05-17		PASS	QS1	mis_chr6_152098791_A_G	ESR1	p.D538G	missense_variant	Somatic	4.46646
73	1359	10029414	2015-02-25	4840	PASS	QS1	No call for this sample	NA	NA	NA	NA	NA
82	1264	10029403	1066-01-01	6160	PASS	QS1	mis_chr17_7675071_G_A	TP53	p.R181C	missense_variant	Somatic	1.94805
82	1510	10029428	2016-04-27	8040	PASS	QS1	mis_chr17_7675071_G_A	TP53	p.R181C	missense_variant	Somatic	3.80597
82	1264	10029403	1066-01-01		PASS	QS1	mis_chr17_7675125_A_C	TP53	p.Y163D	missense_variant	Somatic	0.45455
82	1510	10029428	2016-04-27		PASS	QS1	mis_chr17_7675125_A_C	TP53	p.Y163D	missense_variant	Somatic	2.53731
82	1264	10029403	1066-01-01		PASS	QS1	mis_chr3_179218294_G_A	PIK3CA	p.E542K	missense_variant	Somatic	1.37987
82	1510	10029428	2016-04-27		PASS	QS1	mis_chr3_179218294_G_A	PIK3CA	p.E542K	missense_variant	Somatic	5.6592
84	1202	10029394	2013-12-11	5360	PASS	QS1	mis_chr7_140753336_A_T	BRAF	p.V600E	missense_variant	Somatic	0.09328
84	1291	10029409	2014-07-30	12520	PASS	QS1	No call for this sample	NA	NA	NA	NA	NA
84	1604	10029898	2016-11-29	7960	PASS	QS1	No call for this sample	NA	NA	NA	NA	NA
84	1658	10029899	2017-02-28	9400	PASS	QS1	No call for this sample	NA	NA	NA	NA	NA
84	1683	10029900	2017-05-23	6800	PASS	QS1	No call for this sample	NA	NA	NA	NA	NA
95	1251	10029892	2014-03-12	4360	PASS	QS1	No call for this sample	NA	NA	NA	NA	NA
102	1319	10005807	2014-11-10	768	INDETERMINATE	QS3	mis_chr17_7675079_T_G	TP53	p.H178P	missense_variant	Somatic	0.26042
102	1319	10005807	1066-01-01		INDETERMINATE	QS3	mis_chr3_179234297_A_G	PIK3CA	p.H1047R	missense_variant	Somatic	6.64062
102	1362	10005825	2015-03-02	1180	INDETERMINATE	QS2	mis_chr3_179234297_A_G	PIK3CA	p.H1047R	missense_variant	Somatic	19.5763
102	1362	10005825	1066-01-01		INDETERMINATE	QS2	mis_chr6_152098788_A_C	ESR1	p.Y537S	missense_variant	Somatic	0.84746
106	1773	10029901	2017-12-05	15640	PASS	QS1	del_chr10_87961047_ACTT_-	PTEN	p.319-320:TL/X	frameshift_variant	Somatic	0.48593
106	1773	10029901	2017-12-05		PASS	QS1	del_chr17_7674182_TGGA_-	TP53	p.260-261:SS/X	frameshift_variant,splice_region_variant	Somatic	0.38363
106	1773	10029901	2017-12-05		PASS	QS1	del_chr17_7674276_ACAGTCAGAGCCAACCTAGGAGA_-	TP53	p.?-229:-	splice_acceptor_variant,coding_sequence_variant,intron_variant	Somatic	4.75703
106	1773	10029901	2017-12-05		PASS	QS1	del_chr17_7676000_AGTCACA_-	TP53	p.121-123:SVT/X	frameshift_variant	Somatic	1.3555
106	1503	10005846	2016-04-20	6308	PASS	QS1	mis_chr14_104780214_C_T	AKT1	p.E17K	missense_variant,splice_region_variant	Somatic	51.3316
106	1773	10029901	2017-12-05		PASS	QS1	mis_chr17_7674256_T_C	TP53	p.Y236C	missense_variant	Somatic	0.38363
106	1503	10005846	1066-01-01		PASS	QS1	mis_chr17_7675088_C_T	TP53	p.R175H	missense_variant	Somatic	0.41218
106	1773	10029901	2017-12-05		PASS	QS1	mis_chr17_7675088_C_T	TP53	p.R175H	missense_variant	Somatic	1.2532
106	1773	10029901	2017-12-05		PASS	QS1	mis_chr17_7675999_A_T	TP53	p.C124S	missense_variant	Somatic	1.3555
106	1503	10005846	1066-01-01		PASS	QS1	mis_chr21_43094662_C_G	U2AF1	p.E159Q	missense_variant	Somatic	27.4255
106	1773	10029901	2017-12-05		PASS	QS1	mis_chr3_179218294_G_A	PIK3CA	p.E542K	missense_variant	Somatic	9.95524
106	1503	10005846	1066-01-01		PASS	QS1	mis_chr6_152098791_A_G	ESR1	p.D538G	missense_variant	Somatic	27.045
106	1773	10029901	2017-12-05		PASS	QS1	mis_chr7_140753336_A_T	BRAF	p.V600E	missense_variant	Somatic	0.42839
113	1449	10029420	2016-01-06	16000	PASS	QS1	amplification_FGFR1	amplification_FGFR1	NA	NA	Somatic	NA
113	1471	10029421	2016-02-09	16000	PASS	QS1	amplification_FGFR1	amplification_FGFR1	NA	NA	Somatic	NA
113	1473	10029422	2016-02-16	16000	PASS	QS1	amplification_FGFR1	amplification_FGFR1	NA	NA	Somatic	NA
113	1475	10029423	2016-02-23	16000	PASS	QS1	amplification_FGFR1	amplification_FGFR1	NA	NA	Somatic	NA
113	1444	10029419	2015-12-09	12720	PASS	QS2	mis_chr2_177234072_T_G	NFE2L2	p.E82A	missense_variant	Somatic	0.70755
113	1449	10029420	2016-01-06		PASS	QS1	mis_chr2_177234072_T_G	NFE2L2	p.E82A	missense_variant	Somatic	0.4125
113	1473	10029422	2016-02-16		PASS	QS1	mis_chr2_177234072_T_G	NFE2L2	p.E82A	missense_variant	Somatic	0.5625
113	1475	10029423	2016-02-23		PASS	QS1	mis_chr2_177234072_T_G	NFE2L2	p.E82A	missense_variant	Somatic	1.1
113	1444	10029419	2015-12-09		PASS	QS2	mis_chr3_179218303_G_A	PIK3CA	p.E545K	missense_variant	Somatic	0.1022
113	1475	10029423	2016-02-23		PASS	QS1	mis_chr3_179218303_G_A	PIK3CA	p.E545K	missense_variant	Somatic	0.0875
113	1444	10029419	2015-12-09		PASS	QS2	mis_chr6_152098785_T_A	ESR1	p.L536H	missense_variant	Somatic	0.43239
113	1449	10029420	2016-01-06		PASS	QS1	mis_chr6_152098785_T_A	ESR1	p.L536H	missense_variant	Somatic	0.14375
113	1471	10029421	2016-02-09		PASS	QS1	mis_chr6_152098785_T_A	ESR1	p.L536H	missense_variant	Somatic	0.1
113	1475	10029423	2016-02-23		PASS	QS1	mis_chr6_152098785_T_A	ESR1	p.L536H	missense_variant	Somatic	0.125
113	1444	10029419	2015-12-09		PASS	QS2	mis_chr6_152098785_TC_AG	ESR1	p.L536Q	missense_variant	Somatic	0.38522
113	1473	10029422	2016-02-16		PASS	QS1	mis_chr6_152098785_TC_AG	ESR1	p.L536Q	missense_variant	Somatic	0.10625
113	1475	10029423	2016-02-23		PASS	QS1	mis_chr6_152098785_TC_AG	ESR1	p.L536Q	missense_variant	Somatic	0.1
113	1444	10029419	2015-12-09		PASS	QS2	mis_chr6_152098787_T_A	ESR1	p.Y537N	missense_variant	Somatic	0.79403
113	1449	10029420	2016-01-06		PASS	QS1	mis_chr6_152098787_T_A	ESR1	p.Y537N	missense_variant	Somatic	0.8375
113	1473	10029422	2016-02-16		PASS	QS1	mis_chr6_152098787_T_A	ESR1	p.Y537N	missense_variant	Somatic	0.175
113	1475	10029423	2016-02-23		PASS	QS1	mis_chr6_152098787_T_A	ESR1	p.Y537N	missense_variant	Somatic	0.275
113	1444	10029419	2015-12-09		PASS	QS2	mis_chr6_152098788_A_C	ESR1	p.Y537S	missense_variant	Somatic	15.7862
113	1449	10029420	2016-01-06		PASS	QS1	mis_chr6_152098788_A_C	ESR1	p.Y537S	missense_variant	Somatic	8.8875
113	1471	10029421	2016-02-09		PASS	QS1	mis_chr6_152098788_A_C	ESR1	p.Y537S	missense_variant	Somatic	5.8125
113	1473	10029422	2016-02-16		PASS	QS1	mis_chr6_152098788_A_C	ESR1	p.Y537S	missense_variant	Somatic	7.1125
113	1475	10029423	2016-02-23		PASS	QS1	mis_chr6_152098788_A_C	ESR1	p.Y537S	missense_variant	Somatic	9.3625
113	1444	10029419	2015-12-09		PASS	QS2	mis_chr6_152098791_A_G	ESR1	p.D538G	missense_variant	Somatic	0.84906
113	1449	10029420	2016-01-06		PASS	QS1	mis_chr6_152098791_A_G	ESR1	p.D538G	missense_variant	Somatic	0.2625
113	1473	10029422	2016-02-16		PASS	QS1	mis_chr6_152098791_A_G	ESR1	p.D538G	missense_variant	Somatic	0.25
113	1475	10029423	2016-02-23		PASS	QS1	mis_chr6_152098791_A_G	ESR1	p.D538G	missense_variant	Somatic	0.39375
119	1294	10029893	2014-07-30	2920	PASS	QS1	No call for this sample	NA	NA	NA	NA	NA
124	1215	10029396	2014-01-13	12120	PASS	QS2	amplification_ERBB2	amplification_ERBB2	NA	NA	Somatic	NA
124	1215	10029396	2014-01-13		PASS	QS2	mis_chr17_7675178_A_T	TP53	p.L145Q	missense_variant	Somatic	22.2442
124	1215	10029396	2014-01-13		PASS	QS2	mis_chr3_179234297_A_G	PIK3CA	p.H1047R	missense_variant	Somatic	38.5396
125	1512	10029429	2016-05-06	10520	PASS	QS2	mis_chr12_25245350_C_T	KRAS	p.G12D	missense_variant	Somatic	0.13308
125	1299	10029411	2014-08-20	9440	PASS	QS1	mis_chr3_179218303_G_A	PIK3CA	p.E545K	missense_variant	Somatic	1.25
125	1404	10005845	2015-07-01	5332	PASS	QS1	mis_chr3_179218303_G_A	PIK3CA	p.E545K	missense_variant	Somatic	2.25056
125	1512	10029429	2016-05-06		PASS	QS2	mis_chr3_179218303_G_A	PIK3CA	p.E545K	missense_variant	Somatic	1.92966
130	1332	10005813	2014-12-10	1232	INDETERMINATE	QS3	No call for this sample	NA	NA	NA	NA	NA
130	1310	10005804	2014-09-17	1504	INDETERMINATE	QS2	No call for this sample	NA	NA	NA	NA	NA
130	1249	10029401	2014-03-12	6760	PASS	QS1	No call for this sample	NA	NA	NA	NA	NA
130	1710	10029904	2017-08-16	11600	PASS	QS1	No call for this sample	NA	NA	NA	NA	NA
130	1716	10029905	2017-09-06	16000	PASS	QS1	No call for this sample	NA	NA	NA	NA	NA
132	1244	10005841	2018-03-04	4308	PASS	QS2	No call for this sample	NA	NA	NA	NA	NA
136	1210	10029395	2014-01-08	9000	PASS	QS1	amplification_FGFR1	amplification_FGFR1	NA	NA	Somatic	NA
136	1287	10029408	2014-07-23	7280	PASS	QS1	No call for this sample	NA	NA	NA	NA	NA
141	1266	10029404	2014-05-12	9200	PASS	QS2	mis_chr17_39723379_G_T	ERBB2	p.V669V	synonymous_variant	Somatic	0.08696
141	1219	10029397	2014-01-20	13360	PASS	QS1	No call for this sample	NA	NA	NA	NA	NA
141	1320	10005811	2014-11-17	2616	PASS	QS2	No call for this sample	NA	NA	NA	NA	NA
148	1532	10029433	2016-06-21	6000	PASS	QS1	mis_chr6_151944345_G_A	ESR1	p.T311T	synonymous_variant	Somatic	28.3
148	1375	10029415	2015-03-18	5440	PASS	QS1	No call for this sample	NA	NA	NA	NA	NA
148	1697	10029907	2017-07-04	5720	PASS	QS1	No call for this sample	NA	NA	NA	NA	NA
151	1245	10029400	2014-03-04	12280	PASS	QS1	ins_chr17_39724758_-_GGCTCCCCA	ERBB2	p.780-781:-/GSP	inframe_insertion	Somatic	0.06515
151	1509	10029427	2016-04-26	16000	PASS	QS1	ins_chr17_39724758_-_GGCTCCCCA	ERBB2	p.780-781:-/GSP	inframe_insertion	Somatic	0.16875
151	1245	10029400	2014-03-04		PASS	QS1	mis_chr12_25245353_G_T	KRAS	p.A11D	missense_variant	Somatic	0.06515
156	1255	10029402	2014-03-31	7080	PASS	QS1	No call for this sample	NA	NA	NA	NA	NA
156	1321	10029412	2014-11-17	6760	PASS	QS1	No call for this sample	NA	NA	NA	NA	NA
156	1403	10029417	2015-05-22	16000	PASS	QS1	No call for this sample	NA	NA	NA	NA	NA
156	1393	10005819	2015-05-18	7744	PASS	QS1	no call for this sample	NA	NA	NA	NA	NA
160	1307	10005802	2014-09-10	1588	INDETERMINATE	QS3	mis_chr6_152098791_A_G	ESR1	p.D538G	missense_variant	Somatic	2.64484
164	1508	10029426	2016-04-25	9520	PASS	QS1	mis_chr14_104780214_C_T	AKT1	p.E17K	missense_variant,splice_region_variant	Somatic	2.03782
167	1309	10005803	2014-09-17	1640	INDETERMINATE	QS3	No call for this sample	NA	NA	NA	NA	NA
167	1746	10029903	2017-11-01	16000	PASS	QS1	No call for this sample	NA	NA	NA	NA	NA
174	1295	10029410	2014-08-11		PASS	QS1	mis_chr2_177234190_G_A	NFE2L2	p.R43W	missense_variant	Potentially inherited	50.8455
174	1344	10005816	1066-01-01		PASS	QS1	mis_chr2_177234190_G_A	NFE2L2	p.R43W	missense_variant	Potentially inherited	53.1071
174	1295	10029410	2014-08-11	13720	PASS	QS1	mis_chr20_58909371_C_T	GNAS	p.L203L	synonymous_variant	Somatic	0.6414
174	1344	10005816	2015-01-26	9076	PASS	QS1	mis_chr20_58909371_C_T	GNAS	p.L846L	synonymous_variant	Somatic	0.17629
174	1295	10029410	2014-08-11		PASS	QS1	mis_chr3_179218294_G_A	PIK3CA	p.E542K	missense_variant	Somatic	2.90087
174	1344	10005816	1066-01-01		PASS	QS1	mis_chr3_179218294_G_A	PIK3CA	p.E542K	missense_variant	Somatic	5.17849
174	1295	10029410	2014-08-11		PASS	QS1	mis_chr6_152098787_T_A	ESR1	p.Y537N	missense_variant	Somatic	0.33528
174	1344	10005816	1066-01-01		PASS	QS1	mis_chr6_152098787_T_A	ESR1	p.Y537N	missense_variant	Somatic	1.87307
175	1297	10005801	2014-08-18	8412	PASS	QS1	mis_chr10_121498520_A_T	FGFR2	p.N550K	missense_variant	Somatic	44.6743
175	1297	10005801	1066-01-01		PASS	QS1	mis_chr19_1223114_C_T	STK11	p.D350D	synonymous_variant	Potentially inherited	59.6053
175	1297	10005801	1066-01-01		PASS	QS1	mis_chr4_1806174_G_A	FGFR3	-	splice_donor_variant	Somatic	14.0751
182	1311	10005805	2014-09-22	1232	INDETERMINATE	QS3	mis_chr17_7676218_C_A	TP53	p.E51*	stop_gained	Somatic	2.43506
182	1311	10005805	1066-01-01		INDETERMINATE	QS3	mis_chr3_179218303_G_C	PIK3CA	p.E545Q	missense_variant	Somatic	0.56818
182	1311	10005805	1066-01-01		INDETERMINATE	QS3	mis_chr6_152098788_A_C	ESR1	p.Y537S	missense_variant	Somatic	0.97403
182	1371	10005832	2015-03-10	2052	PASS	QS2	No call for this sample	NA	NA	NA	NA	NA
182	1693	10029906	2017-06-27	4840	PASS	QS1	No call for this sample	NA	NA	NA	NA	NA
183	1322	10005809	2014-11-17	1196	INDETERMINATE	QS1	No call for this sample	NA	NA	NA	NA	NA
183	1350	10029894	2015-02-09	2440	PASS	QS1	No call for this sample	NA	NA	NA	NA	NA
183	1676	10029902	2017-05-08	16000	PASS	QS1	No call for this sample	NA	NA	NA	NA	NA
187	1391	10005834	2015-05-13	9588	PASS	QS1	mis_chr3_179218303_G_A	PIK3CA	p.E545K	missense_variant	Somatic	0.64664
188	1331	10005812	2014-12-10	872	INDETERMINATE	QS2	No call for this sample	NA	NA	NA	NA	NA
195	1356	10005821	2015-02-18	1896	INDETERMINATE	QS2	No call for this sample	NA	NA	NA	NA	NA
196	1357	10005822	2015-02-18	2668	PASS	QS1	del_chr17_7674210_G_-	TP53	p.251:I/X	frameshift_variant	Somatic	24.1379
196	1357	10005822	1066-01-01		PASS	QS1	mis_chr17_39711955_C_A	ERBB2	p.S310Y	missense_variant	Somatic	14.018
196	1357	10005822	1066-01-01		PASS	QS1	mis_chr17_7675143_C_T	TP53	p.V157I	missense_variant	Somatic	4.42279
196	1357	10005822	1066-01-01		PASS	QS1	mis_chr3_179234297_A_G	PIK3CA	p.H1047R	missense_variant	Somatic	20.2399
197	1358	10005823	2015-02-24	1640	INDETERMINATE	QS1	ins_chr10_87960983_-_T	PTEN	p.297-298:-/X	frameshift_variant	Somatic	15.7317
197	1358	10005823	1066-01-01		INDETERMINATE	QS1	mis_chr17_7674957_G_A	TP53	p.Q192*	stop_gained	Somatic	19.3902
199	1361	10005824	2015-03-02	2156	PASS	QS2	mis_chr12_25245351_C_A	KRAS	p.G12C	missense_variant	Somatic	0.37106
200	1422	10029897	2015-09-15	7120	PASS	QS1	amplification_MET	amplification_MET	NA	NA	Somatic	NA
200	1422	10029897	2015-09-15		PASS	QS1	mis_chr14_104780214_C_T	AKT1	p.E17K	missense_variant,splice_region_variant	Somatic	0.81461
200	1422	10029897	2015-09-15		PASS	QS1	mis_chr17_7670700_G_A	TP53	p.R337C	missense_variant	Somatic	1.62921
200	1422	10029897	2015-09-15		PASS	QS1	mis_chr17_7673767_C_T	TP53	p.E285K	missense_variant	Somatic	23.8483
200	1422	10029897	2015-09-15		PASS	QS1	mis_chr17_7676273_C_T	TP53	NA	splice_acceptor_variant	Somatic	9.1573
200	1422	10029897	2015-09-15		PASS	QS1	mis_chr3_179218303_G_A	PIK3CA	p.E545K	missense_variant	Somatic	0.15449
200	1363	10005826	2015-03-03	1948	INDETERMINATE	QS2	No call for this sample	NA	NA	NA	NA	NA
201	1364	10005827	2015-03-04	2052	PASS	QS2	No call for this sample	NA	NA	NA	NA	NA
202	1366	10005829	2015-03-04	976	INDETERMINATE	QS2	No call for this sample	NA	NA	NA	NA	NA
214	1397	10029416	2015-05-20	6800	PASS	QS1	mis_chr3_179234297_A_G	PIK3CA	p.H1047R	missense_variant	Somatic	10.1765
226	1419	10005843	2015-09-07	7796	PASS	QS1	mis_chr15_90088737_C_T	IDH2	p.L128L	synonymous_variant	Somatic	2.84761
226	1419	10005843	1066-01-01		PASS	QS1	mis_chr17_7673776_G_A	TP53	p.R282W	missense_variant	Somatic	0.41047
226	1419	10005843	1066-01-01		PASS	QS1	mis_chr17_7675100_T_C	TP53	p.E171G	missense_variant	Somatic	0.35916
226	1419	10005843	1066-01-01		PASS	QS1	mis_chr17_7675160_G_C	TP53	p.P151R	missense_variant	Somatic	32.0164
228	1424	10005844	2015-09-28	3896	PASS	QS1	amplification_FGFR1	amplification_FGFR1	NA	NA	Somatic	NA
228	1424	10005844	1066-01-01		PASS	QS1	mis_chr17_7675113_G_A	TP53	p.Q167*	stop_gained	Somatic	24.076
228	1427	10005842	1066-01-01		PASS	QS1	mis_chr3_179234297_A_T	PIK3CA	p.H1047L	missense_variant	Somatic	1.15477
230	1427	10005842	2015-10-02	6668	PASS	QS1	mis_chr3_179218286_C_G	PIK3CA	p.P539R	missense_variant	Somatic	1.87463
230	1427	10005842	1066-01-01		PASS	QS1	mis_chr9_21971186_C_T	CDKN2A	p.R58Q	missense_variant	Somatic	0.77984
259	1500	10005840	2016-04-15	9232	PASS	QS2	mis_chr3_179218303_G_A	PIK3CA	p.E545K	missense_variant	Somatic	0.25997
259	1500	10005840	1066-01-01		PASS	QS2	mis_chr6_152098788_A_C	ESR1	p.Y537S	missense_variant	Somatic	0.19497
259	1500	10005840	1066-01-01		PASS	QS2	mis_chr6_152098791_A_G	ESR1	p.D538G	missense_variant	Somatic	0.25997
